# Supplementary material for: Clinicopathological Features of Kidney Injury Related to Immune Checkpoint Inhibitors: A Systematic Review
Source: J Clin Med. 2023 Feb 8;12(4):1349. doi: 10.3390/jcm12041349 (PMC9964206; doi:10.3390/jcm12041349)
Supplement: Supplementary file 1 [file jcm-12-01349-s001.zip]

Archive with 1 entries (1 files):
- jcm-2125193-supplementary.pdf
